# Supplementary material for: Learning About the Current State of Digital Mental Health Interventions for Canadian Youth to Inform Future Decision-Making: Mixed Methods Study
Source: J Med Internet Res. 2021 Oct 19;23(10):e30491. doi: 10.2196/30491 (PMC8564667; doi:10.2196/30491)
Supplement: Multimedia Appendix 1 [file jmir_v23i10e30491_app1.xlsx]

## Sheet: Sheet 1 - Youth Wellness Resour
Youth Digital Mental Health Interventions (Web-based)
Name	Link	Phone Number	Description	Resource Type	Resource Focus	Country	Canadian?	Developer Type	Population Focus	Cost	Available Language	Has Supporting Literature	Supporting Literature	Parent/Guardian Engagement
COVIDWithKids	https://www.covidwithkids.org/home		A place to share and view educational resources, activities, guidelines on how to discuss COVID-19 and mental health, and back to school tips for families and children during the COVID-19 pandemic.	Wellness Hub,Resource Library	Mental Health & Wellness	Canada	Yes	Government/Non-Profit	Youth,Children	Free	English			Yes
Jack.org: COVID-19 Youth Mental Health Resource Hub	https://jack.org/covid	(416) 425-2494	An easy-to-access resource and information hub for youth. The information hub contains mental health resources to help support youth and adolescents during COVID-19.	Wellness Hub,Resource Library	Mental Health & Wellness	Canada	Yes	Government/Non-Profit	Youth,Students	Free	English,French			Yes
WE Well Being	https://www.we.org/en-CA/get-doing/activities-and-resources/wellbeing/covid-19-toolkit	1-416-925-5894	WE has compiled a well-being toolkit for youth, adolescents and students in response to the COVID-19 pandemic Within the toolkit individuals can find downloadable resources to inform and support themselves and their family during this uncertain time.	E-book,Resource Library	Mental Health & Wellness	Canada	Yes	Government/Non-Profit	Youth,Students	Free	English,French
We Matter Campaign: COVID-19 Resources	https://wemattercampaign.org/toolkits/youth		An Indigenous organization that focuses on life promotion and messages of hope and resilience. They have developed toolkits for youth with resources and information to help support them during COVID-19. Print options and mail options available for those who cannot access the online toolkit.	E-book,Resource Library	Mental Health & Wellness	Canada	Yes	Government/Non-Profit	Indigenous,Students,Youth,BIPOC	Free	English
Kids Help Phone: Crisis Textline	https://kidshelpphone.ca/need-help-now-text-us/	Text: CONNECT to 686868.	Crisis Text Line powered by Kids Help Phone is delivered by volunteer Crisis Responders, with supervision from paid Texting Supervisors, and can be reached using any text/SMS-enabled device by texting CONNECT to 686868.	Text services	Mental Health & Wellness,Substance Use Disorder	Canada	Yes	Government/Non-Profit	Youth,Students	Free	English,French	Yes	https://www.ncbi.nlm.nih.gov/pmc/articles/PMC5130086/pdf/ccap25_p0138.pdf https://www.sciencedirect.com/science/article/pii/S0190740917304012?casa_token=RAzKXfPHt-QAAAAA:dGq946RE1hnx5RDMQeF_BE2DUA0iFo1S86O8psUq0mhbrymYtM-bdbDy-4AD33T6Tcw_IRZ9Yj8
Kids Help Phone	https://kidshelpphone.ca/	Toll Free: 1-800-668-6868; text CONNECT to 686868	Offers professional phone counselling, information and referrals and text-based support to youth who are looking for mental health and wellness support. They have also partnered with "We Matter" to support Indigenous youth through text, phone and linking with youth programs.	Phone services,Online Chat services,Text services	Mental Health & Wellness,Substance Use Disorder	Canada	Yes	Government/Non-Profit	Youth,Students	Free	English,French	Yes	https://www.sciencedirect.com/science/article/pii/S0190740917304012?casa_token=lL1RQX11txEAAAAA:pNQYVgB9uo53InqamtZLkC3I-H-l4cHc2odtrVUA-dJRcOXRMicuSwLznAB7J9XE2y2sSp6vmfs
Stigma Free Society COVID-19 Youth Wellness Toolkit	https://stigmafreetoolkit.com/youth-corner/mental-health-management-for-youth/		A toolkit for youth/adolescents wellbeing during COVID-19. Contains informative resources about coping with mental health during COVID-19.	Wellness Hub,Resource Library	Mental Health & Wellness	Canada	Yes	Government/Non-Profit	Youth,Students,Children	Free	English
SickKids: COVID-19 Learning Hub	https://www.aboutkidshealth.ca/COVID-19		The SickKids AboutKids learning hub contains resources on how to help children cope during COVID-19. It addresses how to support mental health through physical activity, sleep, and learning.	Wellness Hub,Resource Library	Mental Health & Wellness	Canada	Yes	Government/Non-Profit	Youth,Children	Free	English,French,Spanish,Arabic,Cantonese,Mandarin ,Translation Service			Yes
Black Youth Helpline	https://blackyouth.ca/	1-833-294-8650	The Black Youth Helpline provides primary prevention of social, psychological breakdown in communities through a focus on education, health and community development. All services can be accessed through calling their toll free number or reaching out via email.	Phone services	Mental Health & Wellness	Canada	Yes	Government/Non-Profit	Youth,BIPOC	Free	English
Naseeha	https://naseeha.org/	1 (866) 627-3342	Naseeha provides a safe zone for Muslim and non-Muslim youths and individuals to talk and get the help they need. They provide workshops to youth across North America, web therapy sessions, and offer texting mental health support 5 days a week.	Phone services,Text services ,Discussion Forums & Peer Support	Mental Health & Wellness	Canada	Yes	Government/Non-Profit	BIPOC,Youth,General	Free	English,Arabic	Yes	https://bmjopen.bmj.com/content/7/11/e018265?cpetoc=&itm_content=consumer&itm_medium=cpc&itm_source=trendmd&itm_term=0-A&itm_campaign=bmjo
Mind Your Mind	https://mindyourmind.ca/tools		Mind Your Mind exists in the space where mental health, wellness, engagement and technology meet. They work with community partners and young people aged 14 to 29 to co-create interactive tools and innovative resources to build capacity and resilience in youth.	Resource Library,E-book	Mental Health & Wellness	Canada	Yes	Government/Non-Profit	Youth,LGBTQ2S+,Students,Indigenous,BIPOC	Free	English,French,Arabic,Punjabi,Inuktitut	Yes	https://mindyourmind.ca/about/research
Anxiety in Youth - Anxiety Canada	https://www.anxietycanada.com/learn-about-anxiety/anxiety-in-youth/	604 620 0744	Anxiety Canada is a leader in developing free online, self-help, and evidence-based resources on anxiety. They also serve Canadians by developing services and programs they can trust, including an online directory (Finding Help), and online courses (My Anxiety Plans). "Anxiety in Youth" is specifically designed to address the specific needs of youth and the uniques ways they experience anxiety. A…	Resource Library,Wellness Hub	Mental Health & Wellness	Canada	Yes	Government/Non-Profit	Youth,Students	Free	English,French			Yes
Togetherall	https://togetherall.com/en-ca/		An online peer-to-peer support community for youth mental health. Provides access to an anonymous community where members can support each other 24 hours a day, 365 days a year. Includes self-assessments and recommended resources as well as creative tools to help express feelings and a wide range of self-guided courses.	Discussion Forums & Peer Support,Online Course/Program,Resource Library	Mental Health & Wellness	Canada	Yes	Government/Non-Profit	Youth,Students	Free	English
BounceBack	https://bounceback.cmha.ca/	1-855-873-0013	BounceBack® is a free program from the Canadian Mental Health Association (CMHA) designed to help adults and youth 15+ manage low mood, mild to moderate depression, anxiety, stress or worry. Working with workbooks and a trained coach to guide you and encourage you to reflect, BounceBack® can help you build skills to improve your mental health.	Online Course/Program,Phone services	Mental Health & Wellness	Canada	Yes	Government/Non-Profit	Youth,General	Free	English,French
Starts With Me	https://startswithme.ca/mental-health-resources-2/youth/		Starts With Me provides a range of services including an e-book, mental health podcast, and youth mental health resource hub. The resources are targeted at teens to develop resilience, emotional intelligence and self-awareness to thrive in the modern world.	Wellness Hub,Resource Library	Mental Health & Wellness	Canada	Yes	Government/Non-Profit	Youth,Students	Free	English
TeenMentalHealth.org	https://teenmentalhealth.org/	403-955-8467	Teenmentalhealth.org is committed to creating and delivering the highest quality mental health literacy information, research, education and resources. Their materials are provided in a variety of mediums that include videos, animations, brochures, e-books, face-to-face training programs, and online training programs. The materials are specifically designed to meet the needs of children, youth, y…	Resource Library	Mental Health & Wellness	Canada	Yes	Government/Non-Profit	Youth,Students,General	Free	English			Yes
KUU-US Crisis Line	https://www.kuu-uscrisisline.ca/	British Columbia: 250-723-4050	Nuu-chah-nulth members held a community meeting with frontline emergency responders, counsellors, and the general public to develop the KUU-US crisis line. This crisis line provides 24/7 crisis and mental health support to Indigenous peoples in BC.	Phone services	Mental Health & Wellness	Canada - British Columbia	Yes	Government/Non-Profit	Indigenous,Youth,Older Adults,BIPOC	Free	English
EASE: Everyday Anxiety Strategies for Educators	https://www2.gov.bc.ca/gov/content/health/managing-your-health/mental-health-substance-use/child-teen-mental-health/ease		In response to the COVID-19 pandemic, the EASE classroom activities were adapted for use at home by parents and caregivers to support children's mental health and continuous learning. These fun and practical strategies help guide parents and caregivers in managing their children’s anxiety and worries in the comfort of their home during the COVID-19 pandemic and beyond. Simply click on the grade r…	Online Course/Program	Mental Health & Wellness	Canada - British Columbia	Yes	Government/Non-Profit	Youth,Children,Students	Free	English			Yes
YMCA YWell	https://www.gv.ymca.ca/mental-wellness		Y Mind Youth, Teen, Adult is a free online seven-week program delivered across BC. This program supports teens, youth, adults who are experiencing symptoms of anxiety to learn and practice evidence-based strategies to cope with stress and anxiety. Y Mind is led by trained mental health professionals and gives youth, teens and adults the chance to connect with others who are experiencing similar t…	Online Course/Program	Mental Health & Wellness	Canada - British Columbia	Yes	Government/Non-Profit	Youth,Students	Free	English
Foundry Apps and Tools	https://foundrybc.ca/get-support/apps-tools/		Tools to help you manage and prevent challenges from getting in the way of the daily life of youth. Includes a complete library with access to apps, websites and workbooks, as well as games.	Resource Library	Mental Health & Wellness	Canada - British Columbia	Yes	Government/Non-Profit	Youth,Students	Free	English			Yes
Confident Parents: Thriving Kids	https://welcome.cmhacptk.ca/		Confident Parents: Thriving Kids has two program streams to help parents support their children aged 3-12 to manage either anxiety or behaviour challenges. Behaviour challenges may include uncooperative or disruptive behaviour, aggression or defiance. The first program stream is a Behaviour program and the second is an Anxiety program. Each program assists parents in recognizing their child's sym…	Online Course/Program	Mental Health & Wellness	Canada - British Columbia	Yes	Government/Non-Profit	Children,Indigenous	Free,Physician Referral	English			Yes
Rolling with ADHD	https://healthymindslearning.ca/rollingwith-adhd/		Rolling with ADHD is an eight module series that covers practical tools and strategies for caregivers of children with ADHD. This series has been adapted from the long standing in-person program at BC Children’s Hospital, and includes what research show really works for kids and families living with ADHD.	Online Course/Program	Mental Health & Wellness	Canada - British Columbia	Yes	Government/Non-Profit	Children	Free	English			Yes
Youthspace	https://www.youthspace.ca/youthspace-resources/		Youthspace.ca is an online support network for Canadian youth up to 30 years. The site offers a number of different methods of digital communication to meet the needs of youth in crisis. While the site itself is accessible to anyone, services are directed primarily at people residing on South Vancouver Island or the Gulf Islands.	Resource Library,Wellness Hub	Mental Health & Wellness,Substance Use Disorder	Canada - British Columbia	Yes	Government/Non-Profit	Youth,Students,LGBTQ2S+,BIPOC,General	Free	English
4R's Youth Movement - COVID 19 Community Care	https://docs.google.com/document/d/1Iz8LNTTKiLmif0r7pmUuK0vTXql2M6fOvXmVkTXzveY/edit?ts=5e6bc26e&fbclid=IwAR12uli7y0YiRds9txym5TuFFegzc1WDi2P2zogeqWPIzkMbAt0o93Lm4bE#%20IzkMbAt0o93Lm4bE#		4R's youth movement has compiled a resource document for Indigenous and Non-Indigenous youth. The document contains various resources, tools, and informational supports to aid youth during and after COVID-19. Content includes mental wellness resources, physical health advice, back to school advice and more.	Wellness Hub,Resource Library	Mental Health & Wellness	Canada - Ontario	Yes	Government/Non-Profit	Youth,Indigenous	Free	English
#FromFeartoHope	https://tanyacotlerphd.com/wp-content/uploads/2020/03/FromFearToHope_Workbook.pdf		An online workbook that can be used to support children’s mental health during COVID-19 and reduce their stress levels. The workbook can also be printed for offline use.	E-book	Mental Health & Wellness	Canada - Ontario	Yes	For-Profit	Children	Free	English,Greek			Yes
LGBT Youthline	https://www.youthline.ca/	647-694-4275	LGBT YouthLine is a Queer, Trans, Two-Spirit* youth-led organization that affirms and supports the experiences of youth (29 and under) across Ontario. They do this by providing anonymous peer support and referrals, training youth to provide support to other youth; and providing resources so youth can make informed decisions.	Online Chat services,Text services ,Discussion Forums & Peer Support,Resource Library	Mental Health & Wellness	Canada - Ontario	Yes	Government/Non-Profit	LGBTQ2S+,Youth,Students	Free	English
WES for Youth Online	https://wesforyouthonline.ca/	1 (519) 507-3737	WES mission is to provide wellness and emotional support for youth through online professional counselling in a safe, secure, and confidential manner. They provide asynchronous counselling through email messaging delivered through a patient portal, as well as synchronous counselling offered though a live chat within the portal.	Online Chat services	Mental Health & Wellness	Canada - Ontario	Yes	Government/Non-Profit	Youth	Free	English	Yes	https://youthdatingviolence.prevnet.ca/wp-content/uploads/2020/08/Working-Vulnerable-Youth-Lit-Review-1.pdf
Child & Youth Mental Health Toolkits	http://www.shared-care.ca/toolkits-intro	905-667-4861	One in five children suffers from at least one mental health disorder, and comorbidity (more than one) is the rule rather than the exception. The rationale for developing the Child & Youth Mental Health toolkits came out of many discussions with healthcare providers who expressed a need for a practical, user-friendly resource for screening, assessment and treatment of child and youth mental healt…	Resource Library	Mental Health & Wellness,Substance Use Disorder	Canada - Ontario	Yes	Government/Non-Profit	Youth,Students,Children	Free	English
eMentalHealth.ca	https://www.ementalhealth.ca		Information about various mental health conditions, with information targeted primarily towards parents and caregivers, and a smaller amount of articles targeted for adolescents. eMentalHealth.ca provides primarily information, meant to be read or given out to families by clinicians. eMentalHealth.ca also provides access to a specific library for app recommendations: https://www.ementalhealth.ca/…	Resource Library	Mental Health & Wellness,Substance Use Disorder	Canada - Ontario	Yes	Government/Non-Profit	Youth	Free	English			Yes
School Mental Health Ontario	https://smho-smso.ca/covid-19/educators/#classroom		Practical resources to support student mental health during COVID-19 The following resources and learning opportunities have been prepared to both bolster student mental health and support the well-being of educators. These classroom-ready resources can be used for either virtual and in-person learning and are designed to help you support students in the following areas: 1. Promoting wellness dur…	Resource Library	Mental Health & Wellness	Canada - Ontario	Yes	Government/Non-Profit	Children,Youth,Students	Free	English,French			Yes
Unsinkable Youth	https://weareunsinkable.com/		Unsinkable Youth supports youth by amplifying the voices of youth and connecting them to humans and resources that help and give hope. Unsinkable Youth is a not-for-profit organization amplifying diverse voices to drive change in the way people manage their wellbeing. The organization provides support through stories, a resource library, podcasts, online programs, as well as keynotes and panel di…	Online Course/Program,Resource Library	Mental Health & Wellness	Canada - Ontario	Yes	Government/Non-Profit	Youth	Free	English
LigneParents	https://www.ligneparents.com/LigneParents	Toll Free: 1 800 361-5085	LigneParents is a counselling and support servcie that provides parents with a support phone hotline to speak with providers. Professional counselors offer free and confidential services 365 days a year.	Phone services	Mental Health & Wellness	Canada - Quebec	Yes	Government/Non-Profit	Women,Children,Students	Free	French,English			Yes
Priorité Parents	https://fqocf.org/parents/priorite-parents/		Priorité Parents is a completely free support service for any parent, father or mother, who is in a difficult family situation or who is looking for tips and tricks to implement with their child. Simply fill out the contact form and a member of the team will contact you.	Online Chat services	Mental Health & Wellness	Canada - Quebec	Yes	Government/Non-Profit	Children	Free	French,English			Yes
Bridge The Gapp	https://www.bridgethegapp.ca/		The government of Newfoundland and Labrador has developed Bridge the gApp for both youth and adults. The site offers self-help resources, links to local services, and allows individuals to share their own personal stories. Bridge the gApp also connects individuals to an eight-week online self-management program called the BreathingRoom.	Wellness Hub,Resource Library	Mental Health & Wellness,Substance Use Disorder	Canada - Newfoundland & Labrador	Yes	Government/Non-Profit	Youth,Students,General	Free	English	Yes	https://link.springer.com/chapter/10.1007/978-3-030-48055-4_4
Good2Talk	https://good2talk.ca/	1-833-292-3698	Good2Talk is a free, confidential support service for post-secondary students in Nova Scotia. By calling Good2Talk at 1-866-925-5454, students can receive information and referrals about services and supports for mental health, addictions and well-being on and off campus and speak anonymously with a professional counsellor. Good2Talk can support students through a wide range of issues that may be…	Text services	Mental Health & Wellness,Substance Use Disorder	Canada - Nova Scotia	Yes	Government/Non-Profit	Youth,Students	Free	English,French
Wisdom2Action	https://www.wisdom2action.org/resources/		Wisdom2Action is a national social enterprise and consulting firm specializing in community engagement, creative facilitation, research and evaluation, knowledge mobilization, and EDI (equity, diversity, and inclusion).	Resource Library	Mental Health & Wellness	Canada - Nova Scotia	Yes	Government/Non-Profit	Youth,Students,LGBTQ2S+	Free	English
The Jed Foundation: COVID-19 Resource Guide	https://www.jedfoundation.org/jeds-covid-19-resource-guide/		The Jed Foundation is supporting individuals during the pandemic in managing their feelings of uncertainty and anxiety. They have created a resource hub for students, adolescents, young adults, and parents which contains various mental health resources and information regarding COVID-19.	Wellness Hub,Resource Library	Mental Health & Wellness	U.S.A		Government/Non-Profit	Youth,Students,Children	Free	English			Yes
Education.com	https://www.education.com/worksheets/social-emotional-learning/		A resource library containing worksheets to teach children about feelings, emotions, mindfulness, and strategies to stay calm.	Resource Library	Mental Health & Wellness	U.S.A		For-Profit	Youth,Children,Students	Free	English			Yes
COPE: Creating Opportunities for Personal Empowerment	https://www.cope2thrive.com/manual-based-programs-1		COPE2Thrive offers three Cognitive Behavioural Therapy-based (CBT) programs designed to help children, teens and young adults dealing with anxiety, stress and depression by showing them how to develop the skills needed to stop negative thoughts and start thinking and behaving in more positive ways. The three options include 7-Session Manual-based, 15-Session Manual-based, and 7-Session Online.	Online Course/Program	Mental Health & Wellness	U.S.A		For-Profit	Youth,Students,Children	Subscription	English	Yes	https://www.cope2thrive.com/published-papers	Yes
Your Way	https://your-way.org.uk/coronavirus/		Your Way is a UK based organization that has developed a resource hub for youth, adolescents and students. The site contains a number of resources aimed at assisting youth, adolescents and students in maintaining good mental health during COVID-19. They have an online chat service, informational videos, podcasts, wellness tips, and etc.	Online Chat services,Wellness Hub	Mental Health & Wellness	UK & Ireland		Government/Non-Profit	Youth,Students,Children	Free	English
Anna Freud National Centre for Children and Families Coronavirus Support	https://www.annafreud.org/coronavirus-support/		A website containing educational and informative resources and tools to assist children, adolescents and parents in navigating the mental health effects of COVID-19	Wellness Hub,Resource Library	Mental Health & Wellness	UK & Ireland		Government/Non-Profit	Youth,Students,Children	Free	English	Yes	https://www.annafreud.org/coronavirus-support/our-research/	Yes
Save the Children	https://www.savethechildren.ca/coronavirus/kids/?utm_source=newsletter&utm_medium=email-2&utm_campaign=corona	1-800-668-5036	Online resource including coping skills and fun activities to improve children's mental health during the COVID-19 pandemic.	Resource Library,Wellness Hub	Mental Health & Wellness	UK & Ireland		Government/Non-Profit	Children	Free	English			Yes
Smiling Mind: Thrive Inside	https://www.smilingmind.com.au/thrive-inside		Smiling Mind has created a new web paged entitled "Thrive Inside". Thrive Inside is a resource hub for parents and their children containing resources to navigate the uncertainty and anxiousness created by the COVID-19 Pandemic. They have created digital care packs tailored for children.	E-book,Wellness Hub	Mental Health & Wellness	Australia & New Zealand		Government/Non-Profit	Youth,Students,Children	Free	English	Yes	https://mhealth.jmir.org/2015/3/e82/ https://eprints.qut.edu.au/200701/1/Smiling_Mind_report_FINAL.pdf	Yes
