# Supplementary material for: Learning About the Current State of Digital Mental Health Interventions for Canadian Youth to Inform Future Decision-Making: Mixed Methods Study
Source: J Med Internet Res. 2021 Oct 19;23(10):e30491. doi: 10.2196/30491 (PMC8564667; doi:10.2196/30491)
Supplement: Multimedia Appendix 2 [file jmir_v23i10e30491_app2.xlsx]

## Sheet: Sheet 1 - Youth Wellness Resour
Youth Digital MH Interventions (Mobile Apps)
Name	Description	Website	Main Features	Conditions Supported	Developer Type	Cost	Population Focus	Privacy	Has Supporting Literature	Supporting Literature	Parent//Guardian Engagement
eQuoo: Emotional Fitness Game	An evidence-based choose-your-own-adventure game that increases the user's emotional fitness and teaches you new psychological skills, and tricks about emotion and effective communication. Skills and storylines are based on current psychology using psycho-education, elements of Cognitive Behavioural Therapy, Postive Psychology, emotional intelligence, gamification and Artificial Intelligence.	https://www.equoogame.com/	Education and Information	Stress & Anxiety	For Profit	In-App Purchase	Youth	Device Storage	Yes	https://www.equoogame.com/evidence-based-mental-health-by-psycapps/
Be Safe	Be Safe is a mobile app that aims to help young adults make a decision about seeking help in a crisis. It is a systems navigation tool that helps youth find help when they need it, and supports them through the process of reaching out when it feels overwhelming. The main feature of the app allows youth to develop a digital safety plan and uses a decision-making aid to advise youth about where to …	https://besafeapp.ca/	Digital Safety Plan,Education and Information,Crisis Support	Suicidal Ideation	Government/ Non-Profit Apps	Free	Youth	Has Privacy Policy			Yes
Booster Buddy	BoosterBuddy is an app designed to help teens and young adults improve their mental health through the development of a personal wellness journey used to establish and sustain positive habits.	https://www.islandhealth.ca/learn-about-health/children-youth/mental-health-children-youth/boosterbuddy-mobile-app	Mood tracking,Goal Setting,Medication Reminders,Journalling	Obsessive Compulsive Disorder,Disordered Eating,Self Harm,Stress & Anxiety	Government/ Non-Profit Apps	Free	Youth	Has Privacy Policy	Yes	https://www.aafp.org/fpm/2018/0300/oa1.html https://ps-psychiatryonline-org.myaccess.library.utoronto.ca/doi/pdf/10.1176/appi.ps.661101 https://www.cambridge.org/core/journals/educational-and-developmental-psychologist/article/adolescent-experiences-of-appintegrated-therapy/41460A40BD54388EC6D9962A12FB5541 https://link.springer.com/article/10.1007/s41347-019-00104-y
Breathe, Think, Do with Sesame	Breath, Think, Do with Sesame is an app that encourages parent and child use. Children learn about deep breathing, planning, and goal setting by helping a monster solve challenges. By completing challenges, children practice coping mechanisms to deal with stressful situations that could be improved through deep breathing and planning.	https://apps.apple.com/ca/app/breathe-think-do-with-sesame/id721853597	Deep Breathing,Productivity,Goal Setting	Stress & Anxiety	Government/ Non-Profit Apps	Free	Children	Has Privacy Policy	Yes	https://www.mdpi.com/2227-9067/5/2/16 https://link.springer.com/chapter/10.1007/978-1-4939-0542-3_9 https://books.google.ca/books?hl=en&lr=&id=6EmMDwAAQBAJ&oi=fnd&pg=PT111&dq=breathe+think+do+with+sesame&ots=dbx5pgUjPs&sig=o_D9v3RSEYmuLavQ59IX8Nqx70U&redir_esc=y#v=onepage&q=breathe%20think%20do%20with%20sesame&f=false	Yes
Breathr: Mindful Moments	Breathr teaches youth easy and fun ways to practice mindfulness. Exercises help youth live in the present moment and can be completed for a range of 1-20 minutes. The goal of breathr is to help youth build a healthy a mindful routine.	https://keltymentalhealth.ca/breathr	Mindfulness exercises,Deep Breathing,Meditation tracking	Stress & Anxiety	Government/ Non-Profit Apps	Free	Youth	FIPPA compliant
Calm Harm	Calm Harm provides tasks that help you resist or manage the urge to self harm. The four categories of tasks target the main reasons for why people self harm. Distract helps to combat the urge by learning self control; Comfort helps to care rather than harm; Express gets those feelings out in a different way and Release provides safe alternatives to self injury. The app enables you to track your p…	https://calmharm.co.uk/	Self Harm Reduction	Self Harm	Government/ Non-Profit Apps	Free	Youth,General	Has Privacy Policy	Yes	https://strathprints.strath.ac.uk/72031/7/Morrison_DHI_2020_Review_of_current_use_of_digital_solutions_for_mental_health.pdf
Calm	Calm is the #1 app for Sleep, Meditation and Relaxation. Join the millions experiencing better sleep, lower stress, and less anxiety with our guided meditations, Sleep Stories, breathing programs, stretching exercises, and relaxing music. Calm is recommended by top psychologists, therapists, and mental health experts. Calm is the perfect mindfulness app for beginners, but also includes hundreds o…	https://www.calm.com/	Mindfulness exercises,Sleep therapy	Stress & Anxiety,Sleep	For Profit	Free,Subscription	General	Has Privacy Policy	Yes	https://mhealth.jmir.org/2019/6/e14273 https://cancer.jmir.org/2020/1/e16926/?utm_source=TrendMD&utm_medium=cpc&utm_campaign=JMIR_TrendMD_1 **more literature available, not included here
CBT Tools for Youth	CBT Tools for Youth is a unique app designed to help children and adolescents increase their emotional self-awareness and management of their feelings. CBT Tools allows children to learn and use effective strategies for understanding and managing their thoughts and feelings. CBT Tools was also designed as an addition or supplement to therapy, with the goals of encouraging greater compliance with …	https://apps.apple.com/ca/app/cbt-tools-for-youth/id596804744	Education and Information,Cognitive Behavioural Therapy,Mood tracking,Coach/Therapist Connection	Stress & Anxiety	For Profit	Subscription	Youth,Children	Device Storage
Chill Panda	Chill Panda helps children and their parents understand how different feelings can trigger physiological reactions. Through breathing exercises, calming video games, and mood tracking, children learn to cope through emotion regulation and stress-reduction.	http://chillpanda.co.uk/	Deep Breathing,Mood tracking	Stress & Anxiety	Government/ Non-Profit Apps	Free	Youth,Children,General	Has Privacy Policy	Yes	https://mhealth.jmir.org/2020/2/e16741/ https://journals.co.za/content/journal/10520/EJC-ceb9b7bb2 https://strathprints.strath.ac.uk/72031/7/Morrison_DHI_2020_Review_of_current_use_of_digital_solutions_for_mental_health.pdf	Yes
Foundry Virtual	Designed for young people or caregivers of a young person aged 12 to 24, living in British Columbia. The Foundry BC app offers drop-in and scheduled counselling, peer support, groups and other services as well as tools and resources that support you in living a good life. The app features: My Story: A place to write your story in your own words and share it with service providers so you only have…	https://foundrybc.ca/virtual/	Education and Information,Peer Support,Journalling,Coach/Therapist Connection	Stress & Anxiety,Mood disorders	Government/ Non-Profit Apps	Free	Youth	Has Privacy Policy
HealthyMinds	HealthyMinds is a problem-solving tool to help deal with emotions and cope with the stresses students encounter both inside and outside of school. The app includes a mood tracker, journaling with photo entry, problem-solving tools, breath exercises, and strategies for managing stress.	http://healthymindsapp.ca/	Deep Breathing,Journalling,Meditation tracking,Mood tracking,Education and Information,Picture gallery	Stress & Anxiety	Government/ Non-Profit Apps	Free	Students,Youth	Has Privacy Policy,Declares purpose
iBobbly	iBobbly is a Social and Emotional Wellbeing self-help app for young Aboriginal and Torres Strait Islander Australians aged 15 years and over. Completely private and confidential, it helps by showing you ways to manage your thoughts and feelings, as well as how to decide what is important in your life. Ensuring that iBobbly is culturally informed and safe, everything that is seen, heard and experi…	https://www.blackdoginstitute.org.au/resources-support/digital-tools-apps/ibobbly/	Goal Setting,Mindfulness exercises,Education and Information	Stress & Anxiety	Government/ Non-Profit Apps	Free	Youth,Indigenous	Has Privacy Policy	Yes	https://pubmed.ncbi.nlm.nih.gov/33258782/ https://trialsjournal.biomedcentral.com/articles/10.1186/s13063-019-3262-2
JoyPop	JoyPop allows you to rate how you are feeling everyday. Paying attention to how you feel is important for your wellness. Rate how happy you are first. Then, if you are feeling not so happy, JoyPop will ask you to decide whether you are feeling sad, angry, or meh to reflect what might be driving your current mood. JoyPop invites you to do activities to pop up your mood. Sometimes we just need a di…	https://youthresilience.net/joypop-app	Mindfulness exercises,Deep Breathing,Journalling,Mood tracking,Digital Safety Plan	Mood disorders,Stress & Anxiety,Post Traumatic Stress Disorder,Maladaptive thoughts	Developer Type	Subscription	Youth,Students	Has Privacy Policy	Yes	https://pubmed.ncbi.nlm.nih.gov/33393908/
Moodie: Change Your Mood	Moodie is a personalized wellness companion used to find a place to reflect, get helpful information, encouragement, guidance, and some coping activities. Moodie enables you to change your mood through customized engagements called Actions and gives you the ability to create Routines that will help you create positive habits. The only way to change a behaviour is to practice doing it. This format…	https://feelingmoodie.com/	Education and Information,Mood tracking,Physical exercise tracking,Heart rate measurement,Goal Setting	Stress & Anxiety,Mood disorders	Government/ Non-Profit Apps	Free	Youth,General	Has Privacy Policy,Declares purpose
MoodMission	MoodMission is an evidence-based app designed to empower users to overcome feelings of depression and anxiety by discovering new and better ways of coping.	https://moodmission.com/	Mindful missions	Stress & Anxiety,Mood disorders	Developer Type	Free,In-App Purchase	General	Has Privacy Policy	Yes	https://www.sciencedirect.com/science/article/pii/S1077722918300646?casa_token=ngkI86C5XC0AAAAA:yiD3tIKUDtyrpDl-Q4PjtyLD_AjNpukD6r1Pnh0hmPrTbtnH0M1JacB3VcstHNnC7bNu7YEuZjQ https://www.tandfonline.com/doi/full/10.1111/ap.12383?casa_token=RfupLCXxgzEAAAAA%3AogFhTalXUunQLF9qyAOj2-2q_sNsDrE9ZBElDr61p5Y7-K3yXVo9fjcRCJ9hU_kCjVEuV2zLVXJxqg
Positive Penguins	Positive Penguins teaches children mindfulness and relaxation skills to help reduce negative thoughts. The app provides education about mental health and includes games to help children deal with daily stressors. Positive Penguins also provides functionalities to track your daily mood and provides a summary of progress over time.	https://positivepenguins.com/	Mindfulness exercises,Mood tracking	Stress & Anxiety	For Profit	Subscription	Children	Has Privacy Policy			Yes
Reachout WorryTime	Produced in consultation with the Centre for Clinical Interventions, ReachOut WorryTime is based on cognitive behavioural techniques that are used by health and wellbeing practitioners to assist people with anxiety and stress.	https://au.reachout.com/tools-and-apps/reachout-worrytime	Journalling	Stress & Anxiety	Government/ Non-Profit Apps	Free	Youth,Students	Has Privacy Policy,Declares purpose	Yes	https://www.sciencedirect.com/science/article/pii/S1077722918300646?casa_token=iG6bEeO6FkcAAAAA:L-ZhofzMAR8FDuWZF8eRd-wcbfdVmkOj9TPQk7JOAYIIVF0qe8sM887hDNxXvOCViT7ynhEWgHo
Stresslr	Stresslr is a free web app that provides a fun and engaging way for children ages 9-11 to learn about stress! Children can follow along with Stresslr, a friendly robot, to understand what causes them stress, how they react to it, and to develop healthy strategies to cope with stress in their everyday lives.	http://stresslr.ca/	Mindfulness exercises,Interaction with virtual chatbot/character,Education and Information	Stress & Anxiety	Government/ Non-Profit Apps	Free	Children	Has Privacy Policy
Talk 2 Alex	Talk 2 Alex aims to improve the emotional wellbeing of children through the use of visual and auditory modalities to accommodate students of different reading and writing skill levels.	https://talk2alex.app/	Education and Information,Mood tracking,Interaction with virtual chatbot/character	Stress & Anxiety	Government/ Non-Profit Apps	Free	Children	Has Privacy Policy,Declares purpose
Mood Ring: Your Emoji Journal	The app is designed to track and notice patterns in emotions and identify when to reach out to people you trust for help. Mood Ring tracks feelings, generates weekly Emotion Reports, and includes a function to reach out when you need to talk.	https://apps.apple.com/us/app/mood-ring-your-emoji-journal/id1338254390	Mood tracking,Journalling,Peer Support	Stress & Anxiety	Government/ Non-Profit Apps	Free	Youth,Students	Has Privacy Policy
MeeTwo	The MeeTwo app provides a safe and secure forum for teenagers wanting to discuss any issue affecting their lives. You can anonymously get advice from experts or other teenagers going through similar experiences in areas such as mental health, self-harming, relationships and friendships.	https://www.meetwo.co.uk/	Peer Support,Education and Information	Stress & Anxiety	Government/ Non-Profit Apps	Free	Youth,Students	Has Privacy Policy,Declares purpose,Data Collection Opt Out	Yes	https://mental.jmir.org/2020/7/e19246/ http://sro.sussex.ac.uk/id/eprint/89769/
Insight Timer	The number 1 free meditation app. Guided meditations and talks led by the world's top meditation and mindfulness experts, neuroscientists, psychologists and teachers from Stanford, Harvard, the University of Oxford and more. Music tracks from world-renowned artists. Join millions learning to meditate on Insight Timer to help calm the mind, reduce anxiety, manage stress, sleep deeply and improve h…	https://insighttimer.com/	Mindfulness exercises,Deep Breathing,Sleep therapy	Stress & Anxiety	For Profit	Free,Subscription	General	Has Privacy Policy
Live 5-2-1-0	This app is designed for children aged 8-12 and their parents to build healthy habits by following the simple, yet effective, Live 5-2-1-0 message: FIVE or more vegetables and fruits, no more than TWO hours of recreational screen time, at least ONE hour of active play, and ZERO sugary drinks every day. Kids can set a goal, then choose fun daily challenges to work towards a reward!	https://apps.apple.com/ca/app/live-5-2-1-0/id1463825801	Physical exercise tracking,Goal Setting	Stress & Anxiety,Sleep	Government/ Non-Profit Apps	Free	Children	Has Privacy Policy,Server Storage	Yes	https://www.live5210.ca/impact/publications-reports/	Yes
